# Supplementary material for: Field Evaluation and Calibration of Low-Cost Air Pollution Sensors for Environmental Exposure Research
Source: Sensors (Basel). 2022 Mar 19;22(6):2381. doi: 10.3390/s22062381 (PMC8948698; doi:10.3390/s22062381)
Supplement: Supplementary file 1 [file sensors-22-02381-s001.zip]

Archive with 1 entries (1 files):
- sensors-1635113-supplementary.pdf
